# Supplementary material for: Comprehensive Extraction and Biological Activities of Mycosporine-like Amino Acids and Glyceroglycolipids Extracts from Two Macroalgae Ecklonia kurome and Ulva lactuca
Source: Foods. 2025 Jan 29;14(3):440. doi: 10.3390/foods14030440 (PMC11817109; doi:10.3390/foods14030440)
Supplement: Supplementary file 1 [file foods-14-00440-s001.zip]

Archive with 5 entries (5 files):
- Supplementary tables.pdf
- Figure S1.png
- Figure S2.png
- Figure S3.png
- Figure S4.png
